# Supplementary material for: Bi-directionality in translating culture: Understanding translator trainees’ actual and perceived behaviors
Source: PLoS One. 2023 Nov 15;18(11):e0293541. doi: 10.1371/journal.pone.0293541 (PMC10651051; doi:10.1371/journal.pone.0293541)
Supplement: S1 File — (XLSX) [file pone.0293541.s002.xlsx]

## Sheet: Form Responses 1
Timestamp	Research ID	In translating the phrase "news cycles", I've used:	In translating the phrase "White house officials ", I've used:	In translating the phrase "on background", I've used:	In translating the phrase "line of the day", I've used:	In translating the phrase "the beltway", I've used:	In translating the expression "surrogates", I've used:	In translating the expression "actualities (on radio)", I've used:	In translating the expression "Talking heads ", I've used:	In translating the expression "Handlers", I've used:	In translating the expression "photo-op ", I've used:	In translating the expression "a one-on-one with a media big foot", I've used:	In translating the expression "bridal showers", I've used:	In translating the expression " baby showers", I've used:	In translating the expression " hen party", I've used:	In translating the expression " Send-off party ", I've used:	In translating the expression " السماء الزرقاء ", I've used:	In translating the expression " الرسول صلى الله عليه وسلم ", I've used:	In translating the expression "المسلم ", I've used:	In translating the expression " العیدین الأضحى", I've used:	In translating the expression "رمضان", I've used:	In translating the expression "إقامة الصلاة الاتجاه ", I've used:	In translating the expression "القبلة ", I've used:	In translating the expression " حساب المثلثات", I've used:	In translating the expression " والإمساك ", I've used:	In translating the expression " الكسوف والخسوف ", I've used:
2022-05-16 14:06:33	102	Guessing, A bilingual dictionary, Rereading (e.g., reread the phrase/text)	Contextualizing (e.g., used the context to help come up with the translation), A bilingual dictionary, Rereading (e.g., reread the phrase/text)	Identifying problems (e.g., تشخيص المشكلة في ترجمة هذه العبارة), Contextualizing (e.g., used the context to help come up with the translation), Rereading (e.g., reread the phrase/text)	Guessing, Contextualizing (e.g., used the context to help come up with the translation), Revising	Search engines, A monolingual dictionary		Revising	Guessing, Contextualizing (e.g., used the context to help come up with the translation), Rereading (e.g., reread the phrase/text)	Identifying problems (e.g., تشخيص المشكلة في ترجمة هذه العبارة), Contextualizing (e.g., used the context to help come up with the translation), A bilingual dictionary	A bilingual dictionary	A bilingual dictionary	A monolingual dictionary, Revising	Guessing, A bilingual dictionary, A monolingual dictionary, Revising	Guessing, A monolingual dictionary	Guessing, A monolingual dictionary	Guessing, Revising	Contextualizing (e.g., used the context to help come up with the translation), Revising	Contextualizing (e.g., used the context to help come up with the translation), Revising	Contextualizing (e.g., used the context to help come up with the translation), Revising	Revising	Identifying problems (e.g., تشخيص المشكلة في ترجمة هذه العبارة), Contextualizing (e.g., used the context to help come up with the translation), Rereading (e.g., reread the phrase/text)	A bilingual dictionary, Revising	Identifying problems (e.g., تشخيص المشكلة في ترجمة هذه العبارة), A bilingual dictionary, A monolingual dictionary, Rereading (e.g., reread the phrase/text)	Contextualizing (e.g., used the context to help come up with the translation), Revising	Revising
2022-05-16 14:21:50	101	Guessing, Search engines, A bilingual dictionary	Contextualizing (e.g., used the context to help come up with the translation), Search engines	Contextualizing (e.g., used the context to help come up with the translation), Rereading (e.g., reread the phrase/text)	Search engines, A bilingual dictionary	Searching memory, Guessing, Contextualizing (e.g., used the context to help come up with the translation)		Search engines, A bilingual dictionary	Guessing, Contextualizing (e.g., used the context to help come up with the translation), Search engines, A bilingual dictionary	Search engines	Search engines, A bilingual dictionary, A monolingual dictionary	Searching memory, Guessing, Search engines	Searching memory, Search engines, A bilingual dictionary	Searching memory, Guessing, Search engines, A bilingual dictionary	Guessing, Search engines, A bilingual dictionary	Identifying problems (e.g., تشخيص المشكلة في ترجمة هذه العبارة), Contextualizing (e.g., used the context to help come up with the translation), Search engines	Identifying problems (e.g., تشخيص المشكلة في ترجمة هذه العبارة), Search engines, A bilingual dictionary	Searching memory, Guessing, Contextualizing (e.g., used the context to help come up with the translation)	Searching memory, Guessing, Contextualizing (e.g., used the context to help come up with the translation)	Searching memory, Guessing, Contextualizing (e.g., used the context to help come up with the translation)	Guessing, Contextualizing (e.g., used the context to help come up with the translation)	Contextualizing (e.g., used the context to help come up with the translation), Search engines	Identifying problems (e.g., تشخيص المشكلة في ترجمة هذه العبارة), Contextualizing (e.g., used the context to help come up with the translation)	Search engines, A bilingual dictionary	Guessing	Searching memory, Search engines
2022-05-17 10:20:40	112	Search engines, A bilingual dictionary	A bilingual dictionary	Contextualizing (e.g., used the context to help come up with the translation)	Contextualizing (e.g., used the context to help come up with the translation)	Contextualizing (e.g., used the context to help come up with the translation), Search engines, A bilingual dictionary		Search engines, A bilingual dictionary	Guessing, Contextualizing (e.g., used the context to help come up with the translation)	Searching memory, Contextualizing (e.g., used the context to help come up with the translation)	Guessing, Contextualizing (e.g., used the context to help come up with the translation), Search engines, A bilingual dictionary	Contextualizing (e.g., used the context to help come up with the translation), Search engines	Contextualizing (e.g., used the context to help come up with the translation)	Contextualizing (e.g., used the context to help come up with the translation)	Contextualizing (e.g., used the context to help come up with the translation), A bilingual dictionary	Guessing, Contextualizing (e.g., used the context to help come up with the translation)	Contextualizing (e.g., used the context to help come up with the translation)	Contextualizing (e.g., used the context to help come up with the translation)	Contextualizing (e.g., used the context to help come up with the translation)	Guessing	Contextualizing (e.g., used the context to help come up with the translation)	Contextualizing (e.g., used the context to help come up with the translation)	Guessing, Contextualizing (e.g., used the context to help come up with the translation)	Search engines, A bilingual dictionary	Contextualizing (e.g., used the context to help come up with the translation)	Contextualizing (e.g., used the context to help come up with the translation)
2022-05-17 10:31:52	113	Identifying problems (e.g., تشخيص المشكلة في ترجمة هذه العبارة), Contextualizing (e.g., used the context to help come up with the translation), Search engines, A bilingual dictionary, A monolingual dictionary, Rereading (e.g., reread the phrase/text), Revising	Searching memory, Guessing, Contextualizing (e.g., used the context to help come up with the translation), Revising	Identifying problems (e.g., تشخيص المشكلة في ترجمة هذه العبارة), Guessing, A bilingual dictionary	Identifying problems (e.g., تشخيص المشكلة في ترجمة هذه العبارة), Contextualizing (e.g., used the context to help come up with the translation), Search engines, A bilingual dictionary, A monolingual dictionary, Rereading (e.g., reread the phrase/text), Revising	Identifying problems (e.g., تشخيص المشكلة في ترجمة هذه العبارة), Contextualizing (e.g., used the context to help come up with the translation), Search engines, A bilingual dictionary, A monolingual dictionary, Rereading (e.g., reread the phrase/text), Revising		Guessing, Contextualizing (e.g., used the context to help come up with the translation), A bilingual dictionary	Identifying problems (e.g., تشخيص المشكلة في ترجمة هذه العبارة), Guessing, Contextualizing (e.g., used the context to help come up with the translation), A bilingual dictionary, Rereading (e.g., reread the phrase/text)	A bilingual dictionary	A bilingual dictionary	Identifying problems (e.g., تشخيص المشكلة في ترجمة هذه العبارة), Contextualizing (e.g., used the context to help come up with the translation), Search engines, A bilingual dictionary, Rereading (e.g., reread the phrase/text), Revising	Searching memory, Contextualizing (e.g., used the context to help come up with the translation)	Identifying problems (e.g., تشخيص المشكلة في ترجمة هذه العبارة), Guessing	Searching memory, Guessing, Contextualizing (e.g., used the context to help come up with the translation), A bilingual dictionary	Guessing	Contextualizing (e.g., used the context to help come up with the translation), Revising	Searching memory	Guessing	Contextualizing (e.g., used the context to help come up with the translation)	Contextualizing (e.g., used the context to help come up with the translation)	Guessing, Contextualizing (e.g., used the context to help come up with the translation)	Guessing, Contextualizing (e.g., used the context to help come up with the translation)	A monolingual dictionary, Rereading (e.g., reread the phrase/text)	Identifying problems (e.g., تشخيص المشكلة في ترجمة هذه العبارة)	Contextualizing (e.g., used the context to help come up with the translation)
2022-05-17 10:43:41	114	Guessing, Search engines, A bilingual dictionary	Searching memory, Rereading (e.g., reread the phrase/text)	Guessing, Search engines, A bilingual dictionary	Guessing, Search engines, A monolingual dictionary	Guessing, Contextualizing (e.g., used the context to help come up with the translation), Rereading (e.g., reread the phrase/text)		Searching memory	Identifying problems (e.g., تشخيص المشكلة في ترجمة هذه العبارة)	A monolingual dictionary	Contextualizing (e.g., used the context to help come up with the translation)	Contextualizing (e.g., used the context to help come up with the translation)	Search engines	Searching memory, Guessing, Revising	A monolingual dictionary	A monolingual dictionary	A bilingual dictionary	Guessing	Guessing	Guessing	Searching memory	Rereading (e.g., reread the phrase/text)	Contextualizing (e.g., used the context to help come up with the translation)	A monolingual dictionary	A bilingual dictionary	Searching memory, Search engines
2022-05-17 11:37:56	109	Searching memory, Guessing, Contextualizing (e.g., used the context to help come up with the translation)	Contextualizing (e.g., used the context to help come up with the translation), A bilingual dictionary, Rereading (e.g., reread the phrase/text)	Searching memory, Guessing	Searching memory, Revising	Search engines		Searching memory, Guessing	Identifying problems (e.g., تشخيص المشكلة في ترجمة هذه العبارة), Search engines	Identifying problems (e.g., تشخيص المشكلة في ترجمة هذه العبارة), Search engines, A bilingual dictionary	Guessing, Search engines	Search engines, A bilingual dictionary	Searching memory, Contextualizing (e.g., used the context to help come up with the translation)	Searching memory, Contextualizing (e.g., used the context to help come up with the translation)	Identifying problems (e.g., تشخيص المشكلة في ترجمة هذه العبارة)	Identifying problems (e.g., تشخيص المشكلة في ترجمة هذه العبارة)	Contextualizing (e.g., used the context to help come up with the translation), Rereading (e.g., reread the phrase/text)	Revising	Revising	Revising	Revising	Guessing, Search engines	Revising	Search engines	Identifying problems (e.g., تشخيص المشكلة في ترجمة هذه العبارة)	Revising
2022-05-17 11:50:56	111	A bilingual dictionary	Contextualizing (e.g., used the context to help come up with the translation), A bilingual dictionary	Rereading (e.g., reread the phrase/text)	Guessing	Search engines, Rereading (e.g., reread the phrase/text)		A bilingual dictionary	Guessing	Search engines, Rereading (e.g., reread the phrase/text)	Search engines, A bilingual dictionary, Rereading (e.g., reread the phrase/text)	Search engines, A bilingual dictionary, Rereading (e.g., reread the phrase/text)	Guessing, Revising	Guessing, Revising	Identifying problems (e.g., تشخيص المشكلة في ترجمة هذه العبارة)	Guessing	Guessing	Revising	Revising	A bilingual dictionary, Revising	Revising	A bilingual dictionary, Revising	A bilingual dictionary	Search engines, A bilingual dictionary	Rereading (e.g., reread the phrase/text)	Search engines, A bilingual dictionary
2022-05-17 12:35:14	105	Guessing, Rereading (e.g., reread the phrase/text)	Rereading (e.g., reread the phrase/text)	Search engines	Identifying problems (e.g., تشخيص المشكلة في ترجمة هذه العبارة), Contextualizing (e.g., used the context to help come up with the translation), Rereading (e.g., reread the phrase/text)	Searching memory, Search engines		Rereading (e.g., reread the phrase/text)	A bilingual dictionary	Guessing	Search engines	Rereading (e.g., reread the phrase/text), Revising	Guessing, Contextualizing (e.g., used the context to help come up with the translation)	Guessing, Contextualizing (e.g., used the context to help come up with the translation)	Guessing, Contextualizing (e.g., used the context to help come up with the translation)	Guessing, Contextualizing (e.g., used the context to help come up with the translation)	Search engines, Rereading (e.g., reread the phrase/text)	Revising	Revising	Revising	Revising	Contextualizing (e.g., used the context to help come up with the translation)	Revising	Search engines	Revising	Revising
2022-05-18 10:16:36	115	Contextualizing (e.g., used the context to help come up with the translation), Search engines, A bilingual dictionary, Rereading (e.g., reread the phrase/text), Revising	Guessing, Contextualizing (e.g., used the context to help come up with the translation), Search engines, A bilingual dictionary	Guessing, Contextualizing (e.g., used the context to help come up with the translation)	Searching memory, Guessing, Contextualizing (e.g., used the context to help come up with the translation), Search engines, A bilingual dictionary	Contextualizing (e.g., used the context to help come up with the translation), Search engines, A bilingual dictionary		Contextualizing (e.g., used the context to help come up with the translation), Search engines, A bilingual dictionary	Guessing, Contextualizing (e.g., used the context to help come up with the translation), Search engines, A bilingual dictionary	Search engines, A bilingual dictionary	Search engines, A bilingual dictionary	Search engines, A bilingual dictionary	Searching memory, Guessing, A bilingual dictionary	Searching memory, Guessing, A bilingual dictionary	Search engines, A bilingual dictionary	Search engines, A bilingual dictionary	Identifying problems (e.g., تشخيص المشكلة في ترجمة هذه العبارة), Search engines, A bilingual dictionary, Rereading (e.g., reread the phrase/text)	Searching memory	Searching memory	Searching memory, Guessing, Search engines, A bilingual dictionary	Searching memory, Guessing	Searching memory, Guessing, Search engines, A bilingual dictionary	Searching memory, Guessing, Search engines, A bilingual dictionary	Search engines, A bilingual dictionary	Contextualizing (e.g., used the context to help come up with the translation), Search engines, A bilingual dictionary	Searching memory, Guessing, Contextualizing (e.g., used the context to help come up with the translation), Search engines, A bilingual dictionary
2022-05-18 10:24:22	116	Search engines, A bilingual dictionary, A monolingual dictionary	Searching memory	Search engines, A bilingual dictionary	Guessing, Contextualizing (e.g., used the context to help come up with the translation), Rereading (e.g., reread the phrase/text)	Contextualizing (e.g., used the context to help come up with the translation), Search engines, A bilingual dictionary, Rereading (e.g., reread the phrase/text)		A bilingual dictionary	A bilingual dictionary	A bilingual dictionary	A bilingual dictionary	Search engines, A bilingual dictionary, A monolingual dictionary, Rereading (e.g., reread the phrase/text)	A bilingual dictionary	A bilingual dictionary	A bilingual dictionary	A bilingual dictionary	A bilingual dictionary	Searching memory	Searching memory	Searching memory	Searching memory	Searching memory	Searching memory, A bilingual dictionary	A bilingual dictionary	A bilingual dictionary	A bilingual dictionary
2022-05-18 10:42:04	104	Searching memory, Guessing, Contextualizing (e.g., used the context to help come up with the translation)	Guessing, Contextualizing (e.g., used the context to help come up with the translation), A bilingual dictionary, Revising	Search engines, Rereading (e.g., reread the phrase/text)	Guessing, Contextualizing (e.g., used the context to help come up with the translation), Rereading (e.g., reread the phrase/text)	Contextualizing (e.g., used the context to help come up with the translation), Search engines, A bilingual dictionary, Rereading (e.g., reread the phrase/text), Revising		Searching memory, Contextualizing (e.g., used the context to help come up with the translation), A bilingual dictionary, Rereading (e.g., reread the phrase/text)	Guessing, Contextualizing (e.g., used the context to help come up with the translation), Rereading (e.g., reread the phrase/text)	Search engines, A bilingual dictionary, A monolingual dictionary	Guessing, Contextualizing (e.g., used the context to help come up with the translation), Rereading (e.g., reread the phrase/text)	Guessing, Search engines, A bilingual dictionary, A monolingual dictionary	Searching memory, Guessing, Contextualizing (e.g., used the context to help come up with the translation), A bilingual dictionary, A monolingual dictionary	Contextualizing (e.g., used the context to help come up with the translation)	Guessing, Contextualizing (e.g., used the context to help come up with the translation), Search engines, A monolingual dictionary	Guessing, Contextualizing (e.g., used the context to help come up with the translation), Search engines, A monolingual dictionary	Guessing, Contextualizing (e.g., used the context to help come up with the translation)	Searching memory, Guessing	Searching memory, Guessing	Searching memory, Guessing, Revising	Searching memory, Guessing	Searching memory, Guessing, Search engines	A bilingual dictionary, A monolingual dictionary	Contextualizing (e.g., used the context to help come up with the translation), Search engines, A bilingual dictionary, A monolingual dictionary, Revising	Searching memory, Guessing, Revising	Searching memory
2022-05-18 10:49:42	107	Identifying problems (e.g., تشخيص المشكلة في ترجمة هذه العبارة), Search engines, A bilingual dictionary, A monolingual dictionary, Revising	Guessing, Contextualizing (e.g., used the context to help come up with the translation), A bilingual dictionary	Contextualizing (e.g., used the context to help come up with the translation), A monolingual dictionary, Rereading (e.g., reread the phrase/text)	Searching memory, Contextualizing (e.g., used the context to help come up with the translation), A bilingual dictionary, A monolingual dictionary	Identifying problems (e.g., تشخيص المشكلة في ترجمة هذه العبارة), A bilingual dictionary, A monolingual dictionary		Guessing, Search engines, A bilingual dictionary, Rereading (e.g., reread the phrase/text)	Identifying problems (e.g., تشخيص المشكلة في ترجمة هذه العبارة), Searching memory, A bilingual dictionary, A monolingual dictionary	Searching memory, A bilingual dictionary, A monolingual dictionary, Revising	Identifying problems (e.g., تشخيص المشكلة في ترجمة هذه العبارة), Search engines, A bilingual dictionary, A monolingual dictionary	Searching memory, Guessing, A monolingual dictionary	A bilingual dictionary	Search engines, A monolingual dictionary	Search engines, A bilingual dictionary, A monolingual dictionary	Guessing, A bilingual dictionary, A monolingual dictionary	Guessing, A bilingual dictionary	Revising	Revising	Guessing, Revising	Revising	Identifying problems (e.g., تشخيص المشكلة في ترجمة هذه العبارة), A monolingual dictionary, Revising	Guessing, Search engines, A monolingual dictionary	Searching memory, A bilingual dictionary, A monolingual dictionary	Guessing, A monolingual dictionary, Revising	Guessing, Search engines
2022-05-18 10:52:09	106	Guessing, A bilingual dictionary, Rereading (e.g., reread the phrase/text), Revising	Revising	Revising	Guessing, Search engines, A bilingual dictionary, Rereading (e.g., reread the phrase/text), Revising	Search engines, A bilingual dictionary, Rereading (e.g., reread the phrase/text)		Guessing, Contextualizing (e.g., used the context to help come up with the translation), Search engines, A bilingual dictionary, Rereading (e.g., reread the phrase/text), Revising	Guessing, Contextualizing (e.g., used the context to help come up with the translation), A bilingual dictionary, Rereading (e.g., reread the phrase/text)	Identifying problems (e.g., تشخيص المشكلة في ترجمة هذه العبارة), Guessing, Search engines, A bilingual dictionary, Rereading (e.g., reread the phrase/text), Revising	Identifying problems (e.g., تشخيص المشكلة في ترجمة هذه العبارة), Guessing, Contextualizing (e.g., used the context to help come up with the translation), Search engines, A bilingual dictionary, A monolingual dictionary, Rereading (e.g., reread the phrase/text), Revising	Identifying problems (e.g., تشخيص المشكلة في ترجمة هذه العبارة), Guessing, Contextualizing (e.g., used the context to help come up with the translation), Search engines, A bilingual dictionary, A monolingual dictionary, Rereading (e.g., reread the phrase/text), Revising	Guessing, Revising	Guessing	Guessing, Search engines, A bilingual dictionary, A monolingual dictionary, Revising	Guessing, A monolingual dictionary	Guessing, Search engines, A bilingual dictionary, A monolingual dictionary, Rereading (e.g., reread the phrase/text), Revising	Guessing, Contextualizing (e.g., used the context to help come up with the translation), Revising	Guessing, Contextualizing (e.g., used the context to help come up with the translation), Revising	Guessing, Revising	Guessing, Revising	Guessing, Search engines, Revising	Guessing	Search engines, A monolingual dictionary	Guessing, Search engines, A bilingual dictionary, A monolingual dictionary, Revising	Guessing, Revising
2022-05-18 11:23:53	110	Searching memory, Contextualizing (e.g., used the context to help come up with the translation), Search engines	Searching memory, Guessing, Contextualizing (e.g., used the context to help come up with the translation), Search engines, Rereading (e.g., reread the phrase/text)	Identifying problems (e.g., تشخيص المشكلة في ترجمة هذه العبارة), Contextualizing (e.g., used the context to help come up with the translation), Search engines, Rereading (e.g., reread the phrase/text)	Identifying problems (e.g., تشخيص المشكلة في ترجمة هذه العبارة), Contextualizing (e.g., used the context to help come up with the translation), Search engines, A bilingual dictionary, Rereading (e.g., reread the phrase/text), Revising	Identifying problems (e.g., تشخيص المشكلة في ترجمة هذه العبارة), Search engines, Rereading (e.g., reread the phrase/text), Revising		Searching memory, Guessing	Searching memory, Guessing	Identifying problems (e.g., تشخيص المشكلة في ترجمة هذه العبارة), Contextualizing (e.g., used the context to help come up with the translation), Search engines, A bilingual dictionary, Rereading (e.g., reread the phrase/text)	Search engines, A bilingual dictionary	Identifying problems (e.g., تشخيص المشكلة في ترجمة هذه العبارة), Searching memory, Contextualizing (e.g., used the context to help come up with the translation)	Searching memory, Guessing, Search engines, A bilingual dictionary	Searching memory, Guessing, Search engines, A bilingual dictionary	Searching memory, Guessing	Searching memory, Guessing	Identifying problems (e.g., تشخيص المشكلة في ترجمة هذه العبارة), Guessing, Contextualizing (e.g., used the context to help come up with the translation), Search engines, A bilingual dictionary, Rereading (e.g., reread the phrase/text)	Searching memory	Searching memory	Searching memory	Searching memory	Contextualizing (e.g., used the context to help come up with the translation)	Contextualizing (e.g., used the context to help come up with the translation), Search engines, A bilingual dictionary	Search engines, A bilingual dictionary	Contextualizing (e.g., used the context to help come up with the translation), Search engines, A bilingual dictionary	Searching memory, Search engines, A bilingual dictionary
2022-05-18 12:31:40	117	Identifying problems (e.g., تشخيص المشكلة في ترجمة هذه العبارة), Guessing, Contextualizing (e.g., used the context to help come up with the translation), Search engines, A bilingual dictionary, Rereading (e.g., reread the phrase/text)	Search engines	Identifying problems (e.g., تشخيص المشكلة في ترجمة هذه العبارة), Search engines, Rereading (e.g., reread the phrase/text)	Identifying problems (e.g., تشخيص المشكلة في ترجمة هذه العبارة), Contextualizing (e.g., used the context to help come up with the translation), Search engines, A monolingual dictionary	Identifying problems (e.g., تشخيص المشكلة في ترجمة هذه العبارة), Search engines		Search engines, A monolingual dictionary	Identifying problems (e.g., تشخيص المشكلة في ترجمة هذه العبارة), Search engines, A bilingual dictionary, A monolingual dictionary	Identifying problems (e.g., تشخيص المشكلة في ترجمة هذه العبارة), Contextualizing (e.g., used the context to help come up with the translation), Search engines, A bilingual dictionary, A monolingual dictionary, Rereading (e.g., reread the phrase/text)	Search engines, A monolingual dictionary	Guessing, Search engines	Search engines	Search engines	Search engines	Search engines	Identifying problems (e.g., تشخيص المشكلة في ترجمة هذه العبارة), Contextualizing (e.g., used the context to help come up with the translation)	Identifying problems (e.g., تشخيص المشكلة في ترجمة هذه العبارة)	Identifying problems (e.g., تشخيص المشكلة في ترجمة هذه العبارة)	Identifying problems (e.g., تشخيص المشكلة في ترجمة هذه العبارة)	Identifying problems (e.g., تشخيص المشكلة في ترجمة هذه العبارة)	Identifying problems (e.g., تشخيص المشكلة في ترجمة هذه العبارة)	Identifying problems (e.g., تشخيص المشكلة في ترجمة هذه العبارة)	Search engines	Identifying problems (e.g., تشخيص المشكلة في ترجمة هذه العبارة)	Identifying problems (e.g., تشخيص المشكلة في ترجمة هذه العبارة), Search engines
2022-05-19 21:11:13	108	Search engines, A monolingual dictionary	Contextualizing (e.g., used the context to help come up with the translation)	Rereading (e.g., reread the phrase/text)	Searching memory, Guessing, Rereading (e.g., reread the phrase/text)	Guessing, Search engines, A monolingual dictionary		Guessing, Search engines, A monolingual dictionary	Identifying problems (e.g., تشخيص المشكلة في ترجمة هذه العبارة), Guessing, Contextualizing (e.g., used the context to help come up with the translation), Search engines, A monolingual dictionary	Guessing, Contextualizing (e.g., used the context to help come up with the translation), Search engines, A monolingual dictionary	Guessing, A monolingual dictionary	Guessing	Searching memory, Search engines, A monolingual dictionary	Guessing, Contextualizing (e.g., used the context to help come up with the translation), A monolingual dictionary	Search engines, A monolingual dictionary	Guessing	Guessing	Searching memory	Searching memory	Guessing	Searching memory	Searching memory, Guessing	Searching memory, Guessing	Search engines, A monolingual dictionary	Searching memory, Guessing	Searching memory, Search engines, A monolingual dictionary
